# Supplementary material for: Caspase-dependent apoptosis induces reactivation and gliogenesis of astrocytes in adult mice
Source: Front Cell Neurosci. 2022 Nov 30;16:1054956. doi: 10.3389/fncel.2022.1054956 (PMC9749822; doi:10.3389/fncel.2022.1054956)
Supplement: Supplementary file 2 [file Table_1.XLSX]

## Sheet: Figure 1E
WB-Cleaved PARP expression
Control	CRE
1.13261	1.63694
0.876804	1.6749
0.890585	1.85847

## Sheet: Figure 1I
Number of GFAP+Caspase3+ cells/sections
	Control										CRE
1 W	0	0	0	0	0	0	0	0	0	0	3	2	2	1	2	1	2	1	2	1
2 W	0	0	0	0	0	0	0	0	0	0	0	0	0	0	0	0	0	0	1	0
4 W	0	0	0	0	0	0	0	0	0	0	0	0	0	0	0	0	0	0	0	0

## Sheet: Figure 2C
Number of GFAP+ cells / sections
	Control								CRE
1 W	20	24	21	31	34	24	35	28	9	5	11	7	4	8	10	3
2 W	22	26	24	29	35	31	21	28	24	23	30	28	29	25	30	31
4 W	32	30	27	24	23	29	28	31	25	30	35	34	27	31	24	28

## Sheet: Figure 2D
GFAP+ intensity / cells
	Control
1 week	146.017	127.455	97.802	146.646	136.924	122.096	116.403	94.659	118.07	101.112	143.235	107.4	183.901	152.632	124.344	195.078	179.749	177.118	151.421	166.904	181.26	183.172	153.617	168.171	185.25	157.142	176.175	167.144	134.906	133.418	127.52	155.405	132.597	141.892	158.785	136.375	171.534	166.882
2 week	123.439	130.611	148.464	93.532	94.381	120.25	133.867	123.075	113.664	119.615	135.733	75.876	154.121	83.58	148.515	136.418	172.555	180.563	150.289	79.515	112.442
4 week	122.155	118.155	119.544	90.444	92.423	100.484	111.715	120.484	114.123	117.12	108.444	85.484	90.123	87.484	88.484	130.152	140.445	135.123	124.477	110.151	109.632
	CRE
1 week	151.11	172.858	139.885	162.827	128.425	160.662	166.006	134.775	155.343	126.027	120.401	142.608	106.095	142.266	136.448	84.841	136.73	123.043	194.194	120.739	118.691	167.28	135.951	127.573	92.601	116.373	139.607	114.394	119.781	146.75	135.937	117.674	145.897	127.971	139.637	132.053	170.409	122.814	135.745	137.132	124.357	129.668
2 week	163.826	178.635	170.646	140.122	169.502	185.717	142.583	168.491	168.056	146.66	155.089	125.388	152.635	169.308	164.2	167.838	175.818	151.381	96.177	130.328	152.526	112.284	121.561	144.097
4 week	140.154	121.154	130.484	131.412	110	114.154	130.487	140	141.153	123.477	129.877	128.777	134.32	130.47	95.777	90.123	88.477	130.487	120.478	130.414	120.448	103.11	101.478	97.454

## Sheet: Figure 2E
GFAP+ area / cells
	Control
1 week	6142	5053	4754	6895	5235	5305	4420	3051	3794	2446	4668	1935	3219	3225	1822	2828	2487	8534	3337	2824	3759	6957	7139	11064	9427	7856	2616	3426	2982	3943	3273	3528	4853	5731	5440	6584	7973	5919	7073	6311	5429	3903	2991	5001	1956	1343
2 week	2033	1673	4370	2801	2038	4199	2762	3179	4767	3508	3012	2736	9335	6197	8516	2855	4572	3255	5519	5111	2822
4 week	3487	2484	5114	1548	1987	2344	2547	2911	1432	1877	2001	2204	1977	1836	1795	1672	1917	2074	2641	2908	2534
	CRE
1 week	18274	4404	6976	5889	7286	12274	10454	6860	8651	3577	17930	20213	22445	5488	2830	8958	2982	3986	18460	10930	6417	5037	2066	5092	1784	6415	7400	8022	10123	3480	18216	14392	6921	6534	4367	18386	4465	4546	4708	3999	7196	4377	5107	5223	13736
2 week	6541	4780	1962	7032	6958	4516	5306	3910	4013	4047	6567	6446	1358	4959	4428	4394	5208	6673	5589	1846	3425	2126	2480	2116
4 week	3544	2977	2136	1977	2423	2943	2764	2533	1879	1989	1975	2347	3033	3412	2971	1432	2785	2622	2351	6432	4324	3120	1211	2411

## Sheet: Figure 2F
Number of intersections/radius
Radius	Control (1w)																CRE (1w)
10	1	1	1	1	1	4	2	4	4	3	3	4	5	4			1	3	1	1	2	2	3	1	1	1	1	3
20	3	4	2	2	2	6	8	6	7	9	9	9	8	10			5	7	5	6	9	9	8	5	8	1	1	6
30	9	5	4	4	3	15	14	16	8	16	9	13	12	18			7	15	8	11	12	13	10	5	10	5	8	12
40	13	11	6	6	5	22	15	14	11	15	14	12	15	17			8	16	15	14	17	17	15	13	19	5	12	21
50	22	14	8	6	6	23	15	15	17	14	18	12	20	18			11	28	20	23	19	19	16	22	18	6	20	16
60	23	18	13	7	8	29	20	25	17	20	24	13	21	17			13	29	14	35	22	21	20	20	19	16	20	20
70	24	18	11	8	8	31	25	23	22	25	25	15	18	16			21	28	22	36	28	27	23	28	20	21	24	25
80	25	20	14	9	8	29	22	31	23	28	23	18	17	17			28	35	23	37	29	33	25	30	27	23	36	32
90	22	22	12	9	10	18	23	30	28	32	28	14	25	19			27	34	30	42	34	37	32	39	27	29	33	35
100	17	20	15	11	11	15	21	19	28	20	27	13	23	18			39	38	27	38	34	30	38	45	31	30	39	34
110	15	26	14	10	11	8	13	12	26	16	20	10	22	19			28	33	29	28	31	33	28	53	34	44	43	38
120	17	24	18	14	15	4	8	6	28	11	17	13	17	15			26	27	25	13	35	34	29	41	30	47	50	38
130	12	21	19	13	14	3	5	4	26	10	17	9	13	11			30	16	21	4	16	38	25	42	32	55	52	36
140	7	17	20	15	14	1	2	1	14	5	13	8	14	7			38	14	14	1	15	18	21	37	32	61	42	37
150	2	14	20	16	14	1	1	1	15	5	8	5	12	5			40	9	12	1	4	24	14	36	29	58	40	28
160	1	8	20	16	16	1	1	1	10	3	4	4	8	2			41	7	4	1	2	14	17	27	25	67	41	32
170	1	5	22	17	14	1	1	1	6	2	2	3	4	2			41	6	2	1	1	10	14	26	25	57	33	34
180	1	3	24	18	12	1	1	1	4	1	1	3	3	2			41	1	1	1	1	4	10	23	22	52	31	33
190	1	1	26	14	11	1	1	1	1	1	1	3	2	2			44	1	1	1	1	2	3	27	22	53	30	36
200	1	1	23	13	11	1	1	1	1	1	1	3	1	2			44	2	1	1	1	1	1	17	15	46	26	33
Radius	Control (2w)																CRE (2w)
10	3	3	1	3	1	1	1										3	3	3	3	2	1	2	8
20	8	6	9	7	4	3	5										6	3	6	8	9	6	8	9
30	10	13	8	12	8	6	8										9	9	8	9	8	9	8	15
40	20	13	16	13	12	13	8										11	13	10	10	12	12	9	15
50	21	15	16	10	11	11	14										13	15	11	11	14	14	17	17
60	20	17	17	11	11	13	12										15	14	11	14	17	20	13	21
70	18	15	20	8	15	15	11										18	13	12	31	20	19	16	15
80	13	17	13	9	16	14	9										15	17	11	27	24	14	14	19
90	12	17	9	5	22	13	13										20	13	16	20	26	19	14	15
100	13	18	8	6	17	15	9										23	16	17	21	23	17	13	11
110	10	18	4	6	17	16	13										23	11	14	23	13	16	10	5
120	10	12	4	6	13	15	9										19	8	15	20	15	14	7	2
130	12	7	4	4	12	9	9										19	4	16	22	10	14	8	3
140	5	5	5	3	11	8	7										17	2	14	15	4	15	10	2
150	1	3	3	2	13	10	7										10	2	9	14	1	17	8	2
160	1	1	1	1	11	10	6										7	1	6	4	1	9	5	1
170	1	1	1	1	12	9	2										5	1	7	5	1	5	6	1
180	1	1	1	1	11	8	1										2	1	3	4	1	1	5	1
190	1	1	1	1	12	5	1										1	1	1	4	1	1	5	1
200	1	1	1	1	10	4	1										1	1	1	2	1	1	4	1
Radius	Control (4w)																CRE (4w)
10	3	4	2	4	5	4	5	6									3	5	4	4	4	3	4	6	4
20	7	10	9	8	8	5	7	8									5	5	6	7	4	5	8	9	8
30	10	9	12	12	14	7	14	12									9	8	13	9	8	8	11	13	9
40	13	14	12	11	14	13	19	12									10	9	11	16	10	8	11	13	15
50	13	11	14	14	16	14	22	17									14	10	14	14	15	8	15	22	11
60	20	12	15	14	15	16	24	21									14	10	12	14	12	10	15	19	12
70	12	16	16	17	17	15	21	19									17	10	8	15	11	10	14	19	12
80	10	13	14	13	16	15	21	13									21	12	9	16	8	11	21	15	10
90	12	9	14	8	14	6	20	10									17	10	10	12	8	8	16	13	9
100	9	5	9	8	11	2	10	8									19	8	10	7	12	14	10	9	7
110	9	5	5	7	7	1	10	7									11	10	9	7	10	12	4	6	4
120	8	6	6	5	7	1	7	4									6	8	5	5	11	11	1	4	3
130	7	4	3	4	6	1	2	1									3	6	7	3	11	10	1	4	1
140	4	3	2	4	6	1	1	1									1	8	5	3	14	7	1	1	1
150	2	3	1	3	5	1	1	1									1	9	4	3	10	5	1	1	1
160	1	3	1	4	2	1	1	1									1	4	2	4	12	4	1	1	1
170	1	2	1	4	1	1	1	1									1	3	1	1	8	3	1	1	1
180	1	2	1	3	2	1	1	1									1	3	1	1	5	2	1	1	1
190	1	1	2	3	2	1	1	1									1	4	1	1	4	1	1	1	1
200	1	1	2	2	1	1	1	1									1	3	1	1	2	2	1	1	1

## Sheet: Figure 2G
Total intersection / cells
	Control
1 W	217	253	292	209	194	214	199	212	296	237	264	184	260	221
2 W	181	184	142	110	239	198	146
4 W	144	133	141	148	169	107	189	145
	CRE
1 W	533	349	275	295	313	386	352	537	446	677	582	549
2 W	237	148	191	267	203	224	182	164
4 W	156	145	133	143	179	142	138	159

## Sheet: Figure 2I
Number of Ki67+ cells / sections
	Control
1 week	1	0	2	1	0	0	0	1	0	0
2 week	1	1	1	0	2	0	0	1	1	0
4 week	0	0	1	0	1	0	1	0	0	0
	CRE
1 week	7	6	8	6	7	9	5	6	4	6
2 week	3	1	0	2	3	0	0	1	1	2
4 week	1	0	0	0	1	1	0	0	0	0

## Sheet: Figure 3
Fold change
LCN2	Control												CRE
1 week	0.653204	0.799371	1.16331	0.763708	0.901336	1.08206	1.65596	0.981052					19.7424	31.7933	16.3992	14.6521	22.7351	45.7154	22.5688	19.8156
2 week	5.37835	4.46168	3.70645	2.95796	0.498962	0.455185							1.76157	1.79389	2.34023	1.90748	0.299458	0.259065
4 week	0.106514	0.192837	0.057616	0.106514	0.192837	0.057616							1.65767	6.54905	0.28947	1.65767	6.54905	0.28947
CXCL10	Control												CRE
1 week	3.14591	1.25622	1.07074	0.758593	0.962608	0.260297	0.382251	0.163372					137.17	182.121	63.5974	91.6685	32.7743	53.7922	22.5485	39.4281
2 week	18.4183	21.3909	17.9944	21.1199	4.4955	4.24564							20.9241	18.6284	13.6504	11.891	3.24503	3.12155
4 week	0.892234	1.50896	1.30962	0.562722	1.18731	1.07825							19.3192	50.126	1.34846	14.414	31.8216	0.762254
GFAP	Control												CRE
1 week	1.72571	1.79827	1.40442	1.6063	0.410098	0.311822	0.428219	0.315164					9.74337	6.58029	5.88159	4.2592	1.75282	1.99002	1.80524	1.6859
2 week	2.17869	2.13454	1.36303	1.20122	0.727327	0.672465							3.34605	3.35986	1.561	1.47712	0.759482	0.60591
4 week	1.65584	1.33159	1.57713	0.906704	0.867854	1.05337							3.37228	4.62138	3.03469	2.0875	2.1684	1.05981
C3	Control												CRE
1 week	2.38365	1.54223	0.833818	1.58928	0.651944	0.348378	0.310434	0.340264					36.5579	110.691	51.889	29.1011	7.69832	36.736	17.41	12.8491
2 week	24.967	20.9887	7.76989	6.76835	2.11083	1.65556							11.79	12.791	9.49796	9.33169	1.09368	1.02039
4 week	2.09988	2.92012	1.62993	1.33341	1.97185	1.31062							20.4386	28.3639	3.46051	13.8583	15.752	1.29507
SRGN	Control												CRE
1 week	1.02888	1.11457	0.867785	1.12818	1.00238	0.984058	0.778431	1.09572					4.32545	5.34284	4.86203	3.12637	3.96917	4.74816	4.54371	3.19868
2 week	0.747715	0.907904	0.58165	0.548769	0.345296	0.378087							0.633421	0.617909	0.483425	0.496142	0.212217	0.200293
4 week	1.04587	1.13847	0.900687	1.09747	1.19965	0.775661							1.88051	2.8191	1.42829	1.68847	1.97026	0.80939
GBP2	Control												CRE
1 week	1.50727	0.901837	0.835137	0.816068	1.52862	0.844856	0.730478	0.835724					19.1937	44.4958	15.0241	23.3155	18.121	42.8489	15.3549	24.5311
2 week	3.39894	5.35317	4.40869	5.90722	1.12109	1.2715							2.65201	3.1742	3.03577	3.53818	0.725453	0.735583
4 week	0.948671	1.12837	0.735909	0.915315	1.10969	0.759403							3.23818	6.97228	1.09062	3.104	5.30202	0.660924
CD14	Control												CRE
1 week	1.06063	1.19163	0.760743	0.994984	1.14887	0.968184	0.782228	1.09273					8.04487	6.3187	4.25605	3.98529	8.56177	6.23926	6.2413	4.20378
2 week	1.31495	1.3631	1.37332	1.03047	0.779939	0.80975							1.54928	0.73321	1.61462	1.58366	0.818387	0.746667
4 week	1.08384	0.972336	1.02331	1.16906	1.12777	1.07964							2.67588	4.89304	1.60307	2.54482	4.33583	0.98635
S100A10	Control												CRE
1 week	0.957981	1.04793	1.04553	1.06473	1.0891	1.08705	0.925061	0.803376	0.979253				2.81135	2.48651	2.65394	2.95716	2.94274	3.05303	1.80114	1.83874	1.77568
2 week	1.34115	1.26092	1.28271	1.03573	1.2265	1.22339	0.942949	1.09228	1.06231				1.64108	1.59232	1.61897	1.42908	1.37384	1.36457	1.15108	1.16979	1.11726
4 week	0.936741	0.925801	0.944376	0.781734	0.829397	0.777824	1.02896	0.956354	1.03088				1.1026	1.10455	1.06765	1.10258	1.18714	1.11966	0.936684	1.01556	1.0369
EMP1	Control												CRE
1 week	1.12319	1.1674	0.847617	0.935345	1.02769	1.0569	0.892568	0.949283					4.97491	3.15735	4.22171	2.46228	4.49901	2.9393	3.91432	2.27198
2 week	0.597844	0.487181	0.572184	0.517237	0.586812	0.574856							0.743509	0.835756	0.468704	0.458836	0.325062	0.300931
4 week	1.07516	0.846587	0.609375	1.03804	0.651911	0.596509							1.545	1.47839	1.01224	1.41103	1.01164	0.513583
NF1A	Control												CRE
1 week	0.968469	0.847775	1.26288	1.06555	0.832982	1.11688	0.957801	1.1107	1.13697				1.61505	1.76655	1.30992	1.62232	1.77563	1.40653	1.56346	1.43316	1.71734
2 week	0.951998	1.21925	1.06189	0.89254	1.12141	1.32137	1.25975	0.92229	0.943427	1.11242			1.1277	1.25804	1.17564	1.3675	1.00764	1.32345	1.14216	1.14561	1.2985	1.11234
4 week	0.935527	1.29072	0.860904	0.719526	0.809843	0.92586	0.961707	0.733882	0.749888	0.981515	0.840665	0.872448	1.04035	0.64953	0.641352	0.912671	0.739643	0.862017	1.02086	1.05806	0.87966	0.756453	0.639432	0.854239
ODC1	Control												CRE
1 week	0.942506	1.02842	0.998217	1.04749	1.08829	1.00617	0.972582	0.941657	0.974663				1.53384	1.42789	1.47639	1.47574	1.42643	1.41928	1.69821	1.69302	1.57628
2 week	1.584	1.49084		1.53218	1.44854		1.37496	1.40254	1.38839				1.2773	1.15571	1.15435	1.01907	1.03924	1.00516	0.721873	0.745876	0.735636
4 week	1.36871	1.41062	1.43321	1.31573	1.36614	1.14627	1.05938	1.06456	1.13993				1.48803	1.40141	1.35425	1.22993	1.09488	1.16091	1.20734	1.16675	1.2247
MAOB	Control												CRE
1 week	1.36045	1.75929	1.51367	1.81547	0.347601	0.327576	0.500552	0.375392					0.976774	0.987629	2.07018	1.6709	0.213632	0.318626	0.616671	0.678984
2 week	0.941588	0.785469	0.524872	0.236223	0.443835	0.389019							0.663008	0.614923	0.292167	0.301553	0.238466	0.19171
4 week	2.27568	1.98939	2.12717	1.2015	0.847605	1.25372							2.12704	1.84848	2.38583	1.25937	0.87863	0.998275

## Sheet: Figure 4B
OFT - Distance moved
	Control												CRE
1W	2120.47	1928.9	1385.63	2088.29	2862.37	2252.26	2433.12	1884.54	2022.11	2136.99	1552.74	1677.61	1831.73	1536.45	2092.04	3157.61	2105.69	1445.68	1434.51	1891.77	1366.65	1994.22	2433.77	2311.83
2W	1472.75	2557.14	2164.6	1979.09	3474.95	2347.86	1279.23	1722.26	1644.29	2299.98	2939.08		1163.34	1371.41	2333.13	3234.75	1968.7	2107.87	1823.5	1119.63	1726.59	2116.3	1120.36
4W	1731.44	1263.1	2001.09	1775.12	1622.64	2439.1	1687.69	1540.5	2633.78	1498.72	2084.88		1169.04	1218.06	1897.87	3406.74	1936.37	1719.09	1414.71	2080.12	1346.44	2544.2	1980.41

[truncated: 7 more sheets: Figure 4C, Figure 4D, Figure 4E, Supple figure 1C, Supple figure3 A-D, Supple figure 3 E-F, Supple figure 4 A-B]
